# Supplementary material for: Genomic Characterization of Multidrug-Resistant Enterobacteriaceae Clinical Isolates from Southern Thailand Hospitals: Unraveling Antimicrobial Resistance and Virulence Mechanisms
Source: Antibiotics (Basel). 2024 Jun 6;13(6):531. doi: 10.3390/antibiotics13060531 (PMC11200480; doi:10.3390/antibiotics13060531)
Supplement: Supplementary file 1 [file antibiotics-13-00531-s001.zip]

Archive with 2 entries (2 files):
- antibiotics-3012073-supplementary Table S2.pdf
- Supplementary Table S1.xlsx
