# Supplementary material for: Genomic Characterization of Multidrug-Resistant Enterobacteriaceae Clinical Isolates from Southern Thailand Hospitals: Unraveling Antimicrobial Resistance and Virulence Mechanisms
Source: Antibiotics (Basel). 2024 Jun 6;13(6):531. doi: 10.3390/antibiotics13060531 (PMC11200480; doi:10.3390/antibiotics13060531)
Supplement: Supplementary file 1 [file antibiotics-13-00531-s001.zip › Supplementary Table S1.xlsx]

## Sheet: Sheet1
Supplementary table S1. Demographic data of isolates in this study
Name	Hospital	Sex of patient	Age of patient (year)	Date of isolation	Source of isolation	Ward of isolation	Underlying/common diseases						Piror use of antibiotic
							DM	HTN	CKD	CVA	CVD	lung disease	CRO	CAZ	CPZ/SUL	LVX	CIP	AMG	GEN	PIP/TAZ	IMP	MEM	ERT
Proteus mirabilis PSU2	PSU	Male	77	02/08/19	R	ICU	0	0	0	0	1	0	0	0	1	0	1	1	0	1	1	0	1
Serratia nevei PSU6	PSU	Female	79	02/08/19	Th	ICU	1	1	1	0	0	0	0	0	0	0	0	0	0	0	0	1	0
Klebsiella variicola PSU7	PSU	Female	79	02/08/19	R	ICU	0	1	1	0	1	0	1	0	1	0	1	0	0	0	1	0	1
Klebsiella variicola PSU16	PT	Female	47	16/09/19	R	ICU	0	1	0	0	0	1	0	1	0	0	1	0	0	0	1	0	1
Klebsiella aerogenes PSU22	ST	Male	45	09/05/19	Tu	ICU	1	1	0	1	1	1	1	0	0	0	0	0	0	1	1	0	0
Klebsiella indica PSU33	PA	Male	48	24/05/19	Th	ICU	1	0	1	0	0	0	1	0	0	1	0	0	0	0	1	0	1
Klebsiella grimontii PSU35	PA	Male	66	10/07/19	Ng	ICU	0	1	1	0	0	0	0	1	1	0	0	1	0	1	1	0	0
Phytobacter ursingii PSU26	ST	Male	44	07/08/19	Ng	ICU	0	0	0	1	0	1	1	0	0	0	0	0	0	0	0	0	0
Phytobacter palmae PSU29	ST	Male	44	07/08/19	Ng	ICU	0	1	0	0	0	0	0	0	0	1	1	0	0	1	1	0	1
Kosakonia spp. PSU27	ST	Male	87	15/09/19	Ng	ICU	0	1	0	0	0	0	0	0	1	0	0	0	0	1	0	1	0
Citrobacter freundii PSU41	YL	Femle	36	17/07/19	R	ICU	0	0	0	0	0	0	0	0	0	0	0	0	1	0	1	0	0
Citrobacter freundii PSU42	YL	Femle	36	17/07/19	R	ICU	1	1	0	1	1	0	0	1	0	0	1	0	0	1	0	1	0
Hospital
PSU: Songklanagarind Hospital
PT: Patthalung Hospital
ST: Satun Hospital
PA: Pattani Hospital
YL: Yala Hospital
Ward
ICU: Intensive care unit
Source of isolation
Ng: nasopharynx
Tu: endotracheal tube
Th: throat
R: rectum
Common disease
DM: Diabetes mellitus
HTN: hypertension
CKD: Chronic kidney disease
CVA: Cerebral vascular accident
CVD: Cardiovascular disease
Antibiotic
CRO: Ceftriaxone
CAZ: Ceftazidime
CPZ/SUL: Cefoperazone/sulbactam
LVX: Levofloxacin
CIP: Ciprofloxacin
AMG:
GEN: Gentamicin
PIP/TAZ: Piperacillin/tazobactam
IMP: Imipenem
MEM: Meropenem
ERT: Ertapenem
